# Supplementary material for: Investigating the Efficacy and Experiences With Narrative Exposure Therapy in Severe Mentally Ill Patients With Comorbid Post-traumatic Stress Disorder Receiving Flexible Assertive Community Treatment: A Mixed Methods Study
Source: Front Psychiatry. 2022 Apr 28;13:804491. doi: 10.3389/fpsyt.2022.804491 (PMC9095974; doi:10.3389/fpsyt.2022.804491)
Supplement: Supplementary file 1 [file Data_Sheet_1.xlsx]

## Sheet: Blad1
Respon-dents	Mea-sure Number	Gen-der	Cult Back-ground	Age	Marital status	Educa-tion	Employ-ment	Trauma No.	PTSD (yrs)	PTSD re-mission (1)	PTSD total	Experiencend PTSD symptoms	PTSD kwan <-> kwal	DES dis-sociation	Experiencend dissociation	Duration NET (wks)	No. NET sessions	Primary diagnoses (MINI-plus)	SMI (yrs)	Suici-dality	Dissociatie kwan <-> kwal	Subst.use	HoNos	Experiencend SMI symptoms	SMI kwan <-> kwal	CAN needs	Experiencend care needs (and coping)	Care needs kwan <-> kwal	MANSAquality	GAF	Emotional	Emotional	Physical	Physical	Sexual	Sexual	Experiencend quality of life MANSA, functioning GAF	Quality of life and functioning kwan <-> kwal	Congruent (No.)	Perceived Care Supporter: Nurse/Social worker	Perceived Informal Care: Close relatives/Residential carers
1	0	F	Western	61	Married/Cohab	1	No	7	8		29			16		10	8	Schizoaffective disorder, Depressive type	8	0		0	18			12			44	45	0	24	4	0	2	0
	1		non Dutch								24			11									16			8			56	45	0	24	4	0	2	0
												Before: Insomnia, bad thoughts, tired, tense nightmares. Afterwards: "no more bad memories during the day".	Congruent: decrease symptoms over time. Emphasis on bad memories.		No information: in line with low scores			Schizoaffective disorder, Depressive type		0		0		Before: Not feeling well! Afterwards: Fewer symptoms: "it is very fine, I feel relieved".	Congruent.		Need for understanding, does not get this from spouse and relatives.	Congruent: no support in intimate relations and few social relationships.			0	24	4	0	2	0	"I feel liberated: that you are finally free of that you always walked around with".	Congruent: with MANSA and GAF.	4 of 4	"She read my life story at the and of NET". After NET: care supporter offers the same care as before.	Husband and adult children do not show understanding, do not help and had no interest for life story.
	2									Yes	18			11									5			9			57	50
2	0	F	Dutch	38	Married/Cohab	1	No	7	8		45			19		15	9	Depressive episode, melancholic features	9	2		2	21			11			35	45	1	6	1	6	1	6
	1										44			16									19			16			36	45	1	6	1	6	1	6
												Panic attacks, miserable, nightmares, crying fits, don't go outside. Afterwards: "I must say , now things are slowly getting better".	Congruent: gradually getting better.		"So much memories tucked away".			Depressive episode, melancholic features		3	Congruent: suits some symptomes'.	0		Before: "Depressive feelings, feeling so bad, life is to hard". Afterwards: "there are fewer bad days".	Partly congruent: slight improvement.		Exposure: worse and worse Coping: "There were moments when I thougt I am not going anymore, but I won't give up".	Congruent: scores in line with intensive therapy and life is still hard.			1	6	1	6	1	6	During NET: "I felt a lot of anger". Afterwards: "There are a fewer bad days".	Incongruent: small improvement (kwal), but MANSA scores decreased and no change in GAF score.	2 of 5	Good aftercare from therapist and continuing support from her well-known nurse. "With her, I became calm again when I came in completely hyper…" She was also present by the reading of the life story".	"I talk a little more at home…" "A lot has happened with my daughter, but now she is also receiving NET, I spoke with her and her therapist".
	2									No	33			17									20			18			27	45
3	0	F	Dutch	61	Sheltered house	1	No	8	33		28			19		15	12	Depressive episode, melancholic features	41	1		0	7			10			50	40	10	3	10	3	0	3
	1									Yes	12			10									7			13			58	55	10	3	10	3	0	3
												Before: guilt, very sad, fatigue. Afterwards: " I don't worried about the past at all anymore".	Congruent: strong improvement.		No information: in line with low scores.			Depressive episode in remission		1		0		Before: seeing everything negative. Afterwards: "I don't have that many crying fits anymore". Happy, cheerful and relieved. "I eat better and I look better, I am not so depressed anymore".	Incongruent: improvement is clear (kwal), but not visible: low scores at start (kwan).		Need to be heard, understood and encouraged. "I get a lot of support from the carers here. It is also less needed, having a better overview now".	Congruent: experiences in line with scores.			10	3	10	3	0	3	Before and during NET: "I felt al lot of anger and sadness, because of no contact with my family". Afterwards: "I have finally found my hobby, I do that with my carer and we can laugh very well". "I now look at things much more positively, I have become much more open".	Congruent: experiences in line with MANSA and GAF scores.	3 of 4	"I don't need support from practitioners, because I get a lot of support from the carers here. It is also less needed, having a better overview now".	Close relationship with residental carers: "They praised me doing this, they say I'm more positive. If I am unsure or don't know what to do, I go to the carers for advise. I let them read my lifestory". "I don't need my family, my familiy is in this building". "My children and my friend loved that I did NET".
	2										9			6									6			8			60	55
4	0	F	Dutch	55	Married/Cohab	3	Sheltered	8	21		44			46		23	13	Depressive episode, melancholic features	39	3		2	9			13			48	45	9	2	8	0	6	0
	1										52			55									13			11			54	45	9	2	8	0	6	0
												Before: pain, grief, rejection, anxiety, panic attacks, miserable nightmares continued, not daring to go outside. Afterwards: "I have still nightmares, then I get out bed with the cat on my lap and slaap again, not awake that long anymore".	Partly congruent: severity of PTSD has not changed, but sleep problems slightly reduced.		Turn of feelings and chaos in the head.			Depressive episode, melancholic features		1	Congruent: Numbness, chaos in line with high scores.	2		Very often depressions, suicide thoughts, poor self-image, exhausted, guilt. After NET: less gloomy, more trust.	Incongruent: improvement is clear (kwal), scores increased (kwan).		After sessions: sought distraction: "almost always chaos in my head: I need a resting place…" After NET: seeking support more quickly.	Congruent: support is still needed.			9	2	8	0	6	0	"Every day is a new day now: it does not have to be the same as yesterday". New behaviour: organizing party for husband. More activities, makes a schedule everyday.	Partly congruent: Small improvement (kwal), MANSA scores increased and then decreased, GAF increased.	2 of 5	Premature loss of NET-therapist is painful, her well known nurse provided more supportive care, but could not replace the therapist. "I learned to ask for help in time. She helped me endure".	Husband supported very well, consoled and couraged: acknowledged the pain and sorrow. Relation with children improved. "They thought it was great that I was talking about it (NET)".
	2									No	43			48									15			11			44	50
5	0	F	Dutch	51	Married/Cohab	2	No	9	25		50			37		17	13	Depressive episode, melancholic features	29	3		2	9			13			49	50	6	0	0	0	5	14
	1										46			45									5			15			50	50	6	0	0	0	5	14
												Before: anxiety, anger, afraid of punishment, avoidance, don't want to feel. Afterwards: "No difference in panic and nightmares".	Incongruent: persistent symptoms (possibly reduced in the months after the interview).		Flashbacks			Depressive episode, melancholic features		1	Congruent: Flashbacks in line with scores at T0 en T1.	2		Before: Many complaints, crying fits. Afterwards: "General anxiety and gloom has diminished a bit: there is really improvement".	Congruent: symptoms decreased.		"I don't want to complain, I prayed a lot and need to ask for help from husband and care providers all day long". "I was angry with the illness I had". Asked and got permission from her catholic priest to talk about abusing parents.	Congruent: support is still needed.			6	0	0	0	5	14	Afterwards: More time and attention for her family. More openness leads to connection with adult children: "that is amazing". And: "I now allow myself domestic help and it is allowed now". "Room for goed feelings, and yes, a life with more happy moments".	Incongruent: improvement (kwal), but no change in MANSA and GAF scores.	3 of 5	Misunderstandig: not to speak with people about NET, including supporter! "after-treatment is needed" and given. After NET: "the need for support is less, I am less in the role of victim".	Could also not speak about it with close relatives: more symptoms: made it very heavy and let to quarrels. Husband took care of practical matters. Afterwards: adult children responded positive and were proud: "They now understand how difficult my life is".
	2									Yes	31			20									3			15			49	50
6	0	M	Non-Western	43	Alone	0	Sheltered	10	34		37			41		21	14	Depressive episode, melancholic features	34	1		0	16			8			46	50	6	0	1	0	1	0
	1										43			45									14			12			40	50	6	0	1	0	1	0
												Before: Awareness PTSD helps, avoidance of the past, memories hurt, nightmares, shaking, sweating, anger. Afterwards: no change in symptoms: "but I am relieved a bit".	Congruent: Symptoms not changed.		No information: but high scores decreased over time.			Depressive episode, melancholic features		0		0		Before: Insomnia, no appetite. Afterwards: no changes	Congruent: no changes.		During NET more support was needed, after NET it was the same as before. "NET did provide relief, but I don't know if it helps".	Congruent: no changes.			6	0	1	0	1	0	Always standing alone, less good at being social. "I can't properly discuss my problems, but then I want to talk it over and then the anger comes". "I handle things better and dare to ask much more".	Partly congruent: Small improvement (kwal), MANSA scores decreased, no changes in GAF.	3 of 4	"Intensive attention is required". "She gives me a helping hand. I have known her for five years, she is a very sweet person with a sweet character. She is always trying to find a way". Therapist and nurse had good contact together.	"I traveled to Morocco to see my father (perpetrator), but he was not there. My ill mother was there and I could tell her, but she was also abused by my father. I don't want any support from relatives." No need for informal support.
	2									No	36			32									16			13			38	50
7	0	F	Dutch	45	Married/Cohab	3	Sheltered	7	15		44			24		32	12	Depressive episode, melancholic features	14	2		0	12			6			56	50	8	0	0	0	8	0
	1										35			15									9			7			54	50	8	0	0	0	8	0
												Before: Anxiety, nightmares. During NET and afterwards: more anxiety.	Congruent: anxiety is central.		Before: Re-expierences, "coming out of myself, floating around", magical thinking. Afterwards: more re-expierences.			Depressive episode, melancholic features		2	Congruent: dissociative symptoms remain.	0		Before: Afraid of relapse in depression, insomnia. Afterwards: no changes in symptoms and daily life.	Congruent: no changes.		At first, needed better support.	Congruent: no changes			8	0	0	0	8	0	"My life hasn't changed. I find that very onfurtunate. I would have liked that differently, but that remains difficult". "As this research can help many other people, than I am glad that I have been able to contribute".	Congruent: no sifnicant changes in kwal and kwan.	5 of 5	"Support was more for emergency and available when the nurse was not be there". Later: "I got a replacement supporter who knows me from the clinic".	"I could discuss it (NET) with my husband". "I received little support from my friends".
	2									No	39			29									11			5			53	50
8	0	F	Non-Western	28	Married/Cohab	5	No	5	9		41			25		26	10	Depressive episode, melancholic features	17	0		0	13			7			42	55	3	1	6	3	0	0
	1										53			26									13			12			44	45	3	1	6	3	0	0
												Before: Constantly worrying, anger, grief, panic, nightmares, avoidance. Parents are a source of traumatic events. Afterwards: avoidance and panic symptoms are not reduced, but partner says that she no longer wakes up.	Congruent: small change in sleepproblems.		Tongue and mouth tingling, staring and absent, "Am I there?"			Depressive episode, melancholic features		0	Congruent: dissociative symptoms remain.	0		Panic attacks remains.	Congruent: no changes.		Need to calm down after sessions.	Possible congruent: during and after NET more care needs.			3	1	6	3	0	0	Afterwards: "I can talk about my feelings much better, it's strange, but it feels good".	Incongruent: improvement (kwal), but hardly any change in MANSA and GAF scores.	4 of 5	Couldn't tell her story (feelings) when partner was on holidays. "I called the crisis service, but I was not on the list. They advised to call the GP-center. I found that difficult, if you don't get help, then you have to call a GP?" Support later: "I could discuss everything with him. In panic attacks, he reassured me. I could talk about my feelings"	People I knew, showed no interest, "I have had complains for nine year, people are getting tired of it". "My parents are not interested, they only speak of themselves. They never say: I love you.I feel misunderstood by people".
	2									No	38			35									11			10			39	55
9	0	F	Dutch	51	Alone	3	Sheltered	8	39		41			15		13	12	Depressive episode, melancholic features	39	1		2	32			15			42	55	8	26	8	19	0	0
	1										48			23									19			23			39	50	8	26	8	19	0	0
												Before NET: Shame, guilt, fight to survival, angrier, nightmares, insomnia, palpitations, fatigue. After NET: "I still sleep very badly. Intrusive thoughts and anxiety are there all the time".	Congruent, still severe symptoms.		Re-expierences, flashbacks.			Depressive episode, melancholic features		3	The differences between scores and perception	2		Before: Cannot enjoy, sadder, emotional, positive feelings are difficult. Afterwards: "I can't enjoy myself and I cry a lot".	Incongruent: symptoms remain (kwal), but decreased (kwan).		Need to be taken seriously. Need for aftercare.	Congruent: there are still many care needs, including aftercare.			8	26	8	19	0	0	During NET: "I felt more anger and sadness". "I felt threatened because I broke the agreement (secrecy) with the perpetrator". Afterwards: support was lacking and no aftercare.	Congruent: lacking support and no aftercare (kwal) in line with decreased quality of life (MANSA) and functioning (GAF).	2 of 5	Feeling not being understood from supporter. "I am disappointed whith the mental health institute, I needed help, but had doubts to ask help". The psychiatrist listened. Supporter left the institute unexpected, and no good bye. "NET was good, but aftercare was needed and not given".	Neighbor offered support and prepared dinner on therapy days. Sister in law listens, but says she cannot advise. "I found support from fellow patients who also received NET".
	2									No	35			26									12			18			36	50
10	0	F	Dutch	27	Alone	3	No	8	16		42			26		15	12	Bipolar disorder, depressive episode	6	3		0	8			17			40	45	8	0	4	0	0	0
	1										37			22									999			14			43	45	8	0	4	0	0	0
												Before: afraid of repeated trauma, bad memories, constantly worrying, head-, back- and stomach ache, nightmares. Afterwards: after initially better, but then relapse.	Partly congruent: inititally better, but relapse afterwards (kwal), but less symptoms (kwan).		No information, no changes.			Bipolar disorder, depressive episode		1		0	11	Before and during NET: Afraid of relapse in depression, sad, fatigue, insomnia, "I am a wastrel". Afterwards: "for a while, it helped, but now it is the same again".	Congruent: in the end no changes.		Need (more) problem solving. Lacked continuity.	Incongruent: scores decreased (kwan), but supportive care was not helpful: carers can't really do anything for me.." (kwal).			8	0	4	0	0	0	During NET: "I kept getting angry". Afterwards: "For awhile, it went well, then I fought it helped, but now it's just the same again". "No regrets because I was able to tell my story and someone else was able to hear it and know wath you went through".	Incongruent: initially improvement then relapse (kwal), but scores on MANSA and GAF increased.	1 of 4	Contact with social worker was good, but not continued. After NET only contact with psychiatrist for medication.	About residential carers: "They can't really do anything for me, just talk really, it doesn't solve the problem".
	2									No	31			29												9			51	50
11	0	F	Dutch	43	Married/Cohab	3	Sheltered	6	13		29			36		43	12	Bipolar disorder, depressive episode	13	0		0	14			5			59	50	0	0	5	3	0	0
	1									Yes	23			19									8			6			55	50	0	0	5	3	0	0
												Before: Headaches, nightmares, worrying, Afterwards: less nightmares, calmer head, more assertive to relatives and friends.	Congruent.		No information, but lower scores over time.			Bipolar disorder, euthymic episode		0		0		Before: Fatigue, insomnia, weeping, negative thoughts. Afterwards: "I notice that I can just sleep in bed".	Congruent.		"Be able to discuss things I encounter, during NET, I really needed that".	Congruent: during NET more care needs, afterwards less care needs based on small scores that decreased.			0	0	5	3	0	0	Afterwards: "I can put things into perspective and think: what am I worried about? I was very happy and I felt so relieved".	Partly congruent: more happy and relieved (kwal), GAF increased, but no change on MANSA.	3 of 4	"Before NET, I had been admitted to the clinic several times. During NET it was not necessary. I got enough support from the nurse". "She helped me with insomnia tips, reassured me and said this will pass"."She helped me to continue the NET because I hesitated. I could talk about it with her and that helped. I see her as a buddy".	"My husband listened to me and my children knew what I was doing". "I now crochet a blanket for my daughter". "I received a lot of support from my boss". "I can set my limits better in my relationship with my mother".
	2										9			14									9			4			56	60
12	0	F	Dutch	49	Alone	2	No	11	7		46	No interview, one measure		62		12	4	Schizoaffective disorder, Bipolar type	31	3		0	17			9			56	30	0	5	0	3	1	1
13	0	F	Dutch	46	Married/Cohab	3	No	10	24		34			21		21	13	Depressive episode, melancholic features	24	3		0	7			3			63	60	15	30	12	2	0	0
	1									Yes	27			3									12			10			62	45	15	30	12	2	0	0
												Before: Seizures, nightmares. Afterwards: quite relieved, no seizures. "I have almost no nightmares anymore".	Congruent: lists the same symptoms and their redcuction.		Before: Flashbacks, Afterwards: " I have no more flashbacks".			Depressive episode in remission		1	Congruent: dissociative symptoms reduced.	0		Before: Cry a lot, problems with eating. Afterwards: eating problems decreased "I am not a easy eater but I don't make a point of it now".	Congruent: symptoms increased, then reduced.		After sessions: sought distraction with her horses. Needed (in)formal support during NET.	Congruent: during NET more care needs, afterwards less care needs.			15	30	12	2	0	0	During NET:"I allow myself to feel bad!" Afterwards: "My head has calm down". "I can put things into perspective and look back more relaxed".	Partly congruent: increased quality of life (kwal), GAF increased, but MANSA decreased.	4 of 5	"My specialized psychiatric nurse offered help, but she did not understand. It added nothing. She was in the background, but I didn't really notice that I had any support from her".	Husband and daughter provided support and "they showed respect". Friends from the church gave support also by the group app. That was very nice. Now I don't need that anymore.
	2										2			1									6			5			53	65
14	0	M	Dutch	57	Married/Cohab	5	No	10	4		41			26		18	11	Bipolar disorder, depressive episode	32	0		0	7			6			59	55	15	6	1	2	0	0
	1										30			17									1			6			60	50	15	6	1	2	0	0
												Before: Awareness of PTSD, more memories, head aches after sessions, experienced injustice. Afterwards: more feelings: "I can now be myself more".	Congruent: does not mention (PTSD) symptoms, but does mention feelings and being able to oneself.		"I got new memories and then I started to reliaze that more and more…I got more precise memories".			Bipolar disorder, euthymic episode		0	Congruent: dissociative symptoms reduced.	0		Before: concentration problems. Afterwards: "clutter in my mind is gone".	Incongruent: symptoms decreased (kwal), remained the same (kwan).		Need for aftercare, bud did not get it from the institute. "I missed tools".	Incongruent: decreased care needs (kwan), missed aftercare and tools (kwal).			15	6	1	2	0	0	"More awareness, because the memories become more precise". "I am more emotional, more sensitive, more open".	Congruent: kwal and kwan in line.	3 of 5	During NET there was support. "Conversations were an extension of NET, I could discuss that". But there was no aftercare: "shame is that cut back by the mental institute" "Too bad it has been cut back". "I am not done yet".	"My partner provided emotional support and gave me NLP".
	2									Yes	7			8									7			5			66	60
15	0	M	Non-Western	48	Alone	1	No	6	42		49			13		15	11	Depressive episode, melancholic features	23	1		2	6			7			64	55	11	1	10	1	0	0
	1										34			13					23				9			9			60	45	11	1	10	1	0	0
												Before: Mysery, weeping, grief, so sad, "lumb in the throat", self-destructive, remembering hurts. Afterwards: "I am still sad…".	Congruent: less symptoms, partial remission, but a lot of grief.		No information, low scores			Depressive episode		3		2		Before: Depressions: not a nice future perspective, unstable mood, insomnia, addiction. Afterwards: "I felt incredibly relieved and I no longer use alcohol, drugs and medication".	Incongruent: symptoms decreased sharply (kwal), but increased (kwan).		"Need to be able to talk.." Needed comfort and understanding. "But. recently I had another difficult period, then I have the urge to flee, then I would prefer to die".	Congruent: no changes in care needs.			11	1	10	1	0	0	"Then (during NET) came some relieve, but I was not ready then. It took until it was completely over, when I really tried to pick up life again, all that". Afterwards: "I have a little different view of life". But. recently I had another difficult period, then I have the urge to flee, then I would prefer to die" (actual financial problems).	Congruent: kwal and kwan in line.	3 of 4	Missed previous supporter, who therefore sometimes comes by… New supporters help to resolve debts. "If I needed comfort, they did well. Their support was very good. I was also able to talk to them between de NET sessions without explaining. I let them read my life story".	Daughter provided informal care and cooked. "I could talk with her, but she didn't understand". "I told other people what NET is and that I try to come to terms with my past. But a lot of people don't understand".
	2									No	34			9									15			8			50	50
16	0	F	Dutch	48	Alone	3	Sheltered	8	40		34			22		25	15	Depressive episode, melancholic features	38	3		4	14			7			58	55	15	23	15	23	2	2
	1										23			8									8			3			68	55	15	23	15	23	2	2
												During NET: "Dare to let grief come is terrifying, daring to feel is though, I lost myself in memories. Nightmares and insomnia increased". Gradually nightmares subsided. "Well it went better, I was better of thinking about things".	Congruent: describes gradual changes.		No information, low scores			Depressive episode		3		2		Before: insomnia, agression, no appetite, hyperventilating. Afterwards: Agression gradually decreased. "I don't drink a bottle of wine aday, I am calm inside and I eat better". "I sleep well again without medication".	Partly congruent: describes gradual reduction of symptoms (kwal), little changed (kwan).		Seeking peace down by the riverside near my house. Need for support: "I would say without support, do not start (NET) because then is it much to heavy. She came twice a week, but now she comes one in two weeks".	Partly congruent: during NET need more support, after less support (kwal), but scores not changed (kwan).			15	23	15	23	2	2	"You may be there, your feelings may be there". "I live close to the old IJssel. I am a nature person. Yes really I can enjoy it so much".	Congruent: kwal and kwan in line: quality of life remains and functioning increased.	2 of 4	"Outpatient care at home is far better than conversations at the center, it is very important that you have someone after NET. She came twice a week, but now she comes one in two weeks, but I can always email her". "She asked me how it was going, and acknowledged depression made sense and she encouraged me to eat well".	"My autistic son gave me a artificial flower to encourage me. When I was depressed, than he came by after work". One girlfriend supported me and vice versa. Relatives showed no interest and many friends dropped out after telling about NET. This caused ambivalent feelings.
	2									Yes	17			3									12			7			61	60
17	0	F	Dutch	52	Sheltered house	1	Sheltered	6	18		40			48		10	9	Bipolar disorder, depressive, melancholic	40	3		0	16			15			45	50	0	0	2	0	3	10
	1										999	No measurement											999								0	0	2	0	3	10
												Before and during NET: All symptoms back: due to current threat, I was closed, nightmares, bodily pain everywhere. Afterwards: nightmares decreased a little.	Partly congruent: slightly less nightmares.		Before: Re-expierences. Afterwards: Less re-experiences.			Bipolar disorder, depressive, melancholic		3	Congruent: dissociative symptoms reduced.	0		Before: Hearing voices with suicidal thoughts, withdrawn. Afterwards: hearing voices faded, more peace in my body.	Partly congruent: describes gradual reduction of symptoms (kwal), no changes (kwan).		Not seeking support because: "I don't want to be a burden to anyone"	Congruent: no changes.			0	0	2	0	3	10	"After NET quite good, I felt more like doing things like hobbies". "I have more rest in my body".	Partly congruent: Felt good and more rest (kwal). Quality of life slightly improved, but functioning did'nt change.	2 of 5	Residential carers were more intensively involved during NET, afterwards less was enough.	"I have a friend (partner), but I have to solve it myself".
	2									No	40			32									15			15			50	50
18	0	F	Dutch	60	Married/Cohab	3	No	9	15		38			15		13	11	Depressive episode, melancholic features	20	2		0	3			13			38	50	6	0	0	7	0	0
	1										32			17									2			8			56	50	6	0	0	7	0	0
												Before: Afraid and anxious, headaches, tense, irritable, tired, quiet and feeling redundant. Afterwards: "Nightmares and bad memories have become much less". Less irritable.	Incongruent: perception better than outcome of queastionnaire.		Memories tucked away.			Depressive episode, melancholic features		1	Congruent: Dissociative symptoms remain.	0		Before: Very gloomy, tired and quiet, concentration problems, stutter. Afterwards: gloom and stutter has diminished.	Congruent: but small scores (kwan).		Before NET: "I was afraid of deeply hidden memories". Need for encouragement. Need for a break in therapy. Afterwards: "I am more independent and go out alone with the scooter".	Incongruent: positive changes (kwal), care needs decreased after NET, but increased after 6 months follow op (kwan).			6	0	0	7	0	0	Afterwards: "my husband and I talk more and we do fun things together, singing in the choir for instance. I have also more contact with others, it feels much better". "I am more independent and go out alone with the scooter".	Congruent: kwal and kwan in line. Both quality of life and functioning improved.	2 of 5	"I could always go to him and tell about my feelings and thoughts, and he encouraged me. He asked me if I wanted to finish the therapy after all and that could be arranged quickly". "I felt taken seriously by him".	Mainly received support from her husband. "He always took me for therapy and arranged for distraction". My husband and daughter see the positive changes, that is good for me… and it does them good". Her son is agressive and condescending. "But now, I set limits".
	2									No	36			14									1			12			49	55
20	0	F	Dutch	63	Sheltered house	2	No	8	24	No	45	One NET session: lifeline		46		1	1	Schizoaffective disorder, Bipolar type	31	3		2	23			18			54	45	0	0	0	24	0	24
	1											No measurement						Drop out after one session
												Nightmares and afraid of ex-partner (male, perpetrator)	Congruent: suffering is great, consistent with high score PTSD.		Can't remember things very well.			Interview held			Congruent: Dissociative symptoms remain.			Anxiety, concentration problems	Congruent: suits high score.		"I wanted to ask support last week but I don't know how to ask".	Congruent: in line with scores.									"I couldn' take it, I was mentally, now too, mentally and physically actually exhausted. I stopped NET after the session". "I am always afraid of my ex husband (perpetrator)".	Incongruent: relative high scores on MANSA and GAF given the severity of the clinical picture.	4 of 5	No extra support was organized by the therapist.	“I couldn’d handle traveling by taxi and support was not organized by the NET-therapist”. Residental male carer at home felt threatening.
	2											No measurement
21	0	F	Dutch	62	Alone	2	No	7	16		31			9		18	11	Depressive episode	18	3		0	6			15			57	55	0	0	0	0	7	0
	1									Yes	17			6									7			14			55	50	0	0	0	0	7	0
												Before: PTSD symptoms remain. After sessions: "I was very tired, then I cryed and then went to sleep". Afterwards: no changes.	Incongruent: low scores afterwards, but perceived no changes.		No information			Depressive episode, melancholic features		3		0		Before: Problems with swallowing and anxiety. Afterwards: nothing changed.	Possibly congruent: but small scores.		Need to feel safe to tell, "I didn't ask for support".	Congruent: in line with scores.			0	0	0	0	7	0	Before:"I lost almost everyone, I still have my second ex, I am still friend with, he knows me with my anxiety disorders". Afterwards: "Nothing has changed in my daily life".	Congruent: slight drop in scores.	3 of 4	"I didn't ask for support because I would feel like a nag".	Has good contact with ex-husband. No contact with daughters or other relatives.
	2										16			12									4			18			54	50
22	0	F	Non-Western	48	Married/Cohab	2	Yes	9	51		29			5		23	14	Depressive episode, melancholic features	13	1		2	6			6			68	51	10	0	10	0	10	0
	1									Yes	12			6									999			2			70	55	10	0	10	0	10	0
												Before: Bodily stress, muscle strain, head aches, panic. Afterwards: no more panic.	Congruent: no panic anymore		No information			999		999		999		Before: "It went very badly and I was mentally collapsed. Physicalsymptoms. Afterwards: less tired.	Possibly congruent: but no post-measurement.		Try to pep yourself up (depressed) and to feel safe. Afterwards: needed less support.	Possibly congruent: but no post-measurement.			10	0	10	0	10	0	Before: "It look like my life was frozen". Afterwards: "I am a bit more open now and I am starting to become the old M. of twenty years ago...". Is more assertive.	Congruent: in line with scores.	4 of 4	Received not much care from the male nurse, but a lot of support from the female counselor of the municipality. She asked also the mental institute for another therapist. "She was just there for the family and I enjoy talking to her. I just trust her and she knows a lot about me".	Good relationship with daughter, she is proud and calls her mother grandiose and more assertive. "My best girlfriend knows and thinks it's good". Is also less concerned with husband's behavior.
	2										999	No measurement		999									999			999			999	999
23	0	M	Dutch	56	Sheltered house	1	Sheltered	9	45		35			57		12	11	Schizoaffective disorder, Bipolar type	43	3		0	7			10			65	50	5	0	3	5	0	0
	1									Yes	16			29									9			11			74	55	5	0	3	5	0	0
												Before: Anxiety, phobia. During NET: awareness that he is not the only one with PTSD. Afterwards: "there is more peace".	Congruent: more peace.		"Chaos is gone".			Schizoaffective disorder, Bipolar type		3	Incongruent: Dissociation still present (kwan): experience is different (kwal).	0		Before: Psychotic symptoms: delusions, hallucinations continued, einzelgänger, tense, defensive. Afterwards: psychotic symptoms decreased. "I have more self-convidence now".	Incongruent: no change in scores (kwan): positive change (kwal).		Need for confidentiality to be able to tell his story. During NET, need more support. After wards: had new friends and more trust.	Congruent: care needs decreased.			5	0	3	5	0	0	Before: feeling "alone in the world". During and after NET: "I started to think about myself differently". After NET: "I enjoy life more, It doesn't always have to go bad, it can also go well". "I have new friends, we do a lot together". "It took a long time before I really confided in someone".	Congruent: in line with the increased scores.	3 of 4	"My psychiatrist offered extra support and was easily accessible for me".	Residential carers help with new behaviour. Sharing his experiences with friends leads to understanding. "My brother is a watchful and helps me with the administration". Carers listened and encouraged to continue when de therapy was tough. "During NET they gave more support: I could open my hart".
	2										12			42									9			8			74	55
24	0	F	Dutch	56	Married/Cohab	2	No	9	48		20			13		12	9	Depressive episode	41	1		0	12			9			67	50	0	0	0	0	3	2
	1									Yes	12			9									2			7			74	60	0	0	0	0	3	2
												Before: Weeping, enormous fatigue, memories tucked. Afterwards: more confidence, more energy.	Congruent: positive.		Before: lot of flashbacks. Afterwards: flashbacks are gone.			Depressive episode in remission		1	Congruent: symptoms decreased.	0		Before: Mood swings, hearing voices of perpertrators. Afterwards: "voices have declined".	Congruent: symptoms decreased.		"I finished everything in advance of NET, because of the need voor rest and me-time". Husband was supporting during and after NET.	Congruent: care needs decreased (kwan) in line with good intmate relationship (kwal).			0	0	0	0	3	2	Afterwards: "The relationship with my husband is much closer. I have more peace in my head".	Congruent: in line with the increased scores.	5 of 5	"She was well reachable and a sertain back cover. She also advised tot do needle work of to go out"."After one NET session, I called her. She came by, because I had to get rid of it". "She carried on, by making it clear that things (suchs as fatigue) are normal and allowed. She also helped to seek distraction". You need that support and it must be available".	Seeking distraction: with husband to thrift store. Girlfriend supported her by listening. "My husband knows about it to, but not in detail. We talked about the therapy, I needed it".
	2										6			8									5			1			76	65
													N=22								N=13				N=22			N=22										N=22
													Congruent: 16								Congruent: 12				Congruent: 13			Congruent: 18										Congruent: 12
	Medium scores: for symptoms, well being and functioning												Partly congruent: 3								Partly congruent:0				Partly congruent: 3			Partly congruent: 1										Partly congruent: 5		Fairly good	Fairly good
	High scores at symptoms, low scores for well being and functioning												Incongruent: 3								Incongruent: 1				Incongruent: 6			Incongruent: 3										Incongruent: 5		Moderate	Moderate
PTSD: procentual																																								Inadequate	Inadequate
Other: scores within group marges																																								Bad	Bad
																																						A possible relation between perceived care support and treatment results was also investigated.
